# Supplementary material for: Photoelectrochemical Selective Oxidation of Glycerol to Glyceraldehyde with Bi-Based Metal–Organic-Framework-Decorated WO3 Photoanode
Source: Nanomaterials (Basel). 2023 May 21;13(10):1690. doi: 10.3390/nano13101690 (PMC10223667; doi:10.3390/nano13101690)
Supplement: Supplementary file 1 [file nanomaterials-13-01690-s001.zip]

Archive with 1 entries (1 files):
- nanomaterials-2415421-supplementary.pdf
